# Supplementary material for: Novel Integrated Flow-Based Steam Distillation and Titration System for Determination of Volatile Acidity in Wines
Source: Molecules. 2021 Dec 18;26(24):7673. doi: 10.3390/molecules26247673 (PMC8708693; doi:10.3390/molecules26247673)
Supplement: Supplementary file 1 [file molecules-26-07673-s001.zip]

Archive with 1 entries (1 files):
- molecules-1489934-supplementary.pdf
